# Supplementary material for: The Association between Proton Pump Inhibitors and the Effectiveness of CDK Inhibitors in HR+/HER- Advanced Breast Cancer Patients: A Systematic Review and Meta-Analysis
Source: Cancers (Basel). 2023 Oct 25;15(21):5133. doi: 10.3390/cancers15215133 (PMC10649865; doi:10.3390/cancers15215133)
Supplement: Supplementary file 1 [file cancers-15-05133-s001.zip]

Archive with 1 entries (1 files):
- cancers-2662274-supplementary.pdf
